# Supplementary material for: Half a century of bacteriophage lambda recombinase: In vitro studies of lambda exonuclease and Red‐beta annealase
Source: IUBMB Life. 2020 Jul 3;72(8):1622–33. doi: 10.1002/iub.2343 (PMC7496540; doi:10.1002/iub.2343)
Supplement: Supplementary file 1 — Supplementary Animation 1 Non‐allelic breaks result in two DNA molecules (blue and red strands) that share a homologous region; 2—λExo (brown circles) binds to the dsDNA ends; 3 & 4—λExo digests 5′ to 3′ and Redβ annealase (green spheres) binds to the ssDNA overhangs generated by λExo activity; 5—Redβ catalyzes annealing of the homologous DNA sequences; 6 & 7—λExo stalls when it reaches the nick/gap in the DNA at the point of the original terminus, stopping digestion, and dissociating from the DNA. [file IUB-72-1622-s001.zip]

Archive with 2 entries (2 files):
- iub2343-sup-0001-VideoS1.mp4
- iub2343-sup-0001-VideoS2.swf
